# Supplementary material for: Genome of tropical bed bug Cimex hemipterus (Cimicidae, Hemiptera) reveals tetraspanin expanded in bed bug ancestor
Source: Insect Sci. 2024 Jun 3;32(1):42–54. doi: 10.1111/1744-7917.13388 (PMC11824892; doi:10.1111/1744-7917.13388)
Supplement: Supplementary file 2 — Table S1 Sequencing information of gDNA, mRNA, sRNA and population. Table S2 Statistics top 16 pseudomolecules of C. hemipterus genome. Table S3 Summary of BUSCO statistics. Table S4 Statistics on hemipteran genomes in the NCBI. Table S5 Statistics on comparative genomes. Table S6 Hox and ParaHox genes in C. lectularius and C. hemipterus. Table S7 Expression of Hox and ParaHox genes in C. hemipterus. Table S8 Sesquiterpenoid genes of C. hemipterus. Table S9 Expression of sesquiterpenoid genes in C. hemipterus and C. lectularius. Table S10 Ecdysteroid genes of C. hemipterus. Table S11 Expression of ecdysteroid genes in C. hemipterus and C. lectularius. Table S12 Anticoagulation genes of C. hemipterus. Table S13 Expression of anticoagulation genes in C. hemipterus. Table S14 MicroRNA annotation. Table S15 MicroRNA expression table. Table S16 MicroRNA differential expression genes. [file INS-32-42-s002.xlsx]

## Sheet: Content
	Supplementary Table S1.	Sequencing information of gDNA, mRNA, sRNA and population.
	Supplementary Table S2.	Statistics top 16 pseudomolecules of C. hemipterus genome.
	Supplementary Table S3.	Summary of BUSCO statistics.
	Supplementary Table S4.	Statistics on hemipteran genomes in the ncbi.
	Supplementary Table S5.	Statistics on comparative genomes.
	Supplementary Table S6.	Hox and ParaHox genes in C. lectularius and C. hemipterus.
	Supplementary Table S7.	Expression of Hox and ParaHox genes in C. hemipterus
	Supplementary Table S8.	Sesquiterpenoid genes of C. hemipterus.
	Supplementary Table S9.	Expression of sesquiterpenoid genes in C. hemipterus and C. lectularius.
	Supplementary Table S10.	Ecdysteroid genes of C. hemipterus.
	Supplementary Table S11.	Expression of ecdysteroid genes in C. hemipterus and C. lectularius.
	Supplementary Table S12.	Anticoagulation genes of C. hemipterus.
	Supplementary Table S13.	Expression of anticoagulation genes in C. hemipterus.
	Supplementary Table S14.	MicroRNA annotation.
	Supplementary Table S15.	MicroRNA expression table.
	Supplementary Table S16.	MicroRNA differential expression genes.
	Supplementary Table S17.	Transposable elements in GCA_001460545.1 and GCF_000648675.2.

## Sheet: S1
gDNA sequencing information
data	library	No.reads	total.bases	Coverage	Accession
stLFR (BGI)	DNBSEQ 100PE	720550490	72055049000	145.445	SRR13932938
Omnic	illumina 150PE	108315982	16247397300	32.7958	SRR24653386
mRNA sequencing information
library	samples	mRNA replcas	No.reads	total.bases	Accession
NovaSeq 6000 PE150	Ch0129_F	Ch0129_F1t	46193106	6928965219	SAMN35176490
NovaSeq 6000 PE150	Ch0129_F	Ch0129_F2t	43556558	6533483179	SAMN35176491
NovaSeq 6000 PE150	Ch0129_M	Ch0129_M1t	46809958	7021488397	SAMN35176492
NovaSeq 6000 PE150	Ch0129_M	Ch0129_M2t	46539638	6980939546	SAMN35176493
NovaSeq 6000 PE150	R16SeptBB2	R16SeptBB2	31872112	4780816018	SAMN35172898
sRNA sequencing information
library	samples	No.reads	total.bases	Accession
NovaSeq 6000 SE50	F1s	23275631	1163781550	SAMN35176494
NovaSeq 6000 SE50	F2s	22275438	1113771900	SAMN35176495
NovaSeq 6000 SE50	M1s	22372129	1118606450	SAMN35176496
NovaSeq 6000 SE50	M2s	20132222	1006611100	SAMN35176497

## Sheet: S2
Chromosome information of C. hemipterus
	#chr	length	scaffold id
	1	40163798	ScMqdNW_4283
	2 (X1)	38935696	ScMqdNW_4584
	3 (X2)	36635755	ScMqdNW_7152
	4	36592313	ScMqdNW_4657
	5	36168732	ScMqdNW_6918
	6	35676962	ScMqdNW_6183
	7	34585502	ScMqdNW_10125
	8	33752308	ScMqdNW_5728
	9	29942353	ScMqdNW_6797
	10	29804344	ScMqdNW_6916
	11	24019197	ScMqdNW_6660
	12	21881482	ScMqdNW_6675
	13	21807230	ScMqdNW_7176
	14	21392702	ScMqdNW_5104
	15	20833214	ScMqdNW_6955
	16	19598543	ScMqdNW_7092
	SUM:	481790131	0.972506

## Sheet: S3 
# BUSCO version is: 5.4.2
# The lineage dataset is: metazoa_odb10 (Creation date: 2021-02-17, number of genomes: 65, number of BUSCOs: 954)
# Summarized benchmarking in BUSCO notation for file proteins.fa
# BUSCO was run in mode: proteins
***** Results: *****
C:92.3%[S:89.9%,D:2.4%],F:1.7%,M:6.0%,n:954
881 Complete BUSCOs (C)
858 Complete and single-copy BUSCOs (S)
23 Complete and duplicated BUSCOs (D)
16 Fragmented BUSCOs (F)
57 Missing BUSCOs (M)
954 Total BUSCO groups searched
Dependencies and versions:
hmmsearch: 3.1
busco: 5.4.2
# BUSCO version is: 5.4.2
# The lineage dataset is: metazoa_odb10 (Creation date: 2021-02-17, number of genomes: 65, number of BUSCOs: 954)
# Summarized benchmarking in BUSCO notation for file /store/pacbio/huilab_project/bedbug_Cimex_hemipterus/ref/Cimex_hemipterus_genomic.fna
# BUSCO was run in mode: euk_genome_met
# Gene predictor used: metaeuk
***** Results: *****
C:96.4%[S:93.8%,D:2.6%],F:1.7%,M:1.9%,n:954
920 Complete BUSCOs (C)
895 Complete and single-copy BUSCOs (S)
25 Complete and duplicated BUSCOs (D)
16 Fragmented BUSCOs (F)
18 Missing BUSCOs (M)
954 Total BUSCO groups searched
Assembly Statistics:
3041 Number of scaffolds
28759 Number of contigs
495154139 Total length
7.962% Percent gaps
34 MB Scaffold N50
31 KB Contigs N50
Dependencies and versions:
hmmsearch: 3.1
bbtools: 39.01
metaeuk: 6.a5d39d9
busco: 5.4.2

## Sheet: S4
#sn	Assembly Accession	Organism Name	Assembly size	Assembly Level	Contig N50	Scaffold N50	taxid	family	genus
1	GCA_930374635.1	Acanthosoma haemorrhoidale	720352621	Scaffold	625006	625006	483950	Acanthosomatidae	Acanthosoma
2	GCA_930367205.1	Acanthosoma haemorrhoidale	865603386	Chromosome	3364162	129246741	483950	Acanthosomatidae	Acanthosoma
3	GCF_023614345.1	Adelges cooleyi	270197466	Scaffold	7175929	14867064	133065	Adelgidae	Adelges
4	GCA_004919745.1	Bemisia tabaci	538478037	Scaffold	30402	451826	7038	Aleyrodidae	Bemisia
5	GCA_918797505.1	Bemisia tabaci	609949642	Chromosome	1927910	57159704	7038	Aleyrodidae	Bemisia
6	GCF_001854935.1	Bemisia tabaci	615001830	Scaffold	84501	3232964	7038	Aleyrodidae	Bemisia
7	GCA_903994105.1	Bemisia tabaci	616120436	Contig	10839054		7038	Aleyrodidae	Bemisia
8	GCA_903994125.1	Bemisia tabaci	625325389	Contig	7807116		7038	Aleyrodidae	Bemisia
9	GCA_903994095.1	Bemisia tabaci	630407635	Scaffold	91551	177279	7038	Aleyrodidae	Bemisia
10	GCA_903994115.1	Bemisia tabaci	648308134	Contig	2199268		7038	Aleyrodidae	Bemisia
11	GCA_902825425.1	Bemisia tabaci	656260349	Contig	458228		7038	Aleyrodidae	Bemisia
12	GCA_003994315.1	Bemisia tabaci	657500294	Scaffold	44202	436791	7038	Aleyrodidae	Bemisia
13	GCA_902825415.1	Bemisia tabaci	657779510	Scaffold	553696	2827586	7038	Aleyrodidae	Bemisia
14	GCA_011764245.1	Trialeurodes vaporariorum	787484423	Scaffold	499458	69978400	88556	Aleyrodidae	Trialeurodes
15	GCA_009741425.1	Trialeurodes vaporariorum	842014990	Scaffold	16012	614417	88556	Aleyrodidae	Trialeurodes
16	GCA_019009955.1	Riptortus pedestris	1079517510	Chromosome	161368828	161368828	329032	Alydidae	Riptortus
17	GCA_021733305.1	Riptortus pedestris	1372662846	Scaffold	6564	10979	329032	Alydidae	Riptortus
18	GCA_020975785.1	Riptortus pedestris	1508442833	Scaffold	14806	152864544	329032	Alydidae	Riptortus
19	GCA_018703685.1	Orius laevigatus	150957203	Scaffold	104060	125649	82742	Anthocoridae	Orius
20	GCA_014119065.1	Orius insidiosus	328990643	Contig	102366		83647	Anthocoridae	Orius
21	GCA_000695645.2	Pachypsylla venusta	479982703	Scaffold	18168	102316	38123	Aphalaridae	Pachypsylla
22	GCA_012654025.1	Pachypsylla venusta	481970414	Chromosome	17590	36706825	38123	Aphalaridae	Pachypsylla
23	GCA_001938505.1	Diuraphis noxia	95723708	Scaffold	335	335	143948	Aphididae	Diuraphis
24	GCA_949716515.1	Periphyllus acericola	214339343	Contig	317350		1425412	Aphididae	Periphyllus
25	GCA_948098895.1	Drepanosiphum platanoidis	281230301	Contig	312154		527648	Aphididae	Drepanosiphum
26	GCA_948098885.1	Drepanosiphum platanoidis	284505041	Chromosome	666369	24435353	527648	Aphididae	Drepanosiphum
27	GCF_004010815.2	Aphis gossypii	293918444	Scaffold	77349	438373	80765	Aphididae	Aphis
28	GCF_002803265.2	Melanaphis sacchari	300271876	Scaffold	275006	3012626	742174	Aphididae	Melanaphis
29	GCA_009928515.1	Aphis glycines	303155567	Scaffold	1999963	2507488	307491	Aphididae	Aphis
30	GCA_009761285.1	Aphis glycines	308063827	Scaffold	1958040	5864887	307491	Aphididae	Aphis
31	GCA_019425515.1	Rhopalosiphum padi	315402387	Scaffold	420804	2027176	40932	Aphididae	Rhopalosiphum
32	GCA_008528875.1	Aulacorthum solani	316098029	Scaffold	5312	6947	202456	Aphididae	Aulacorthum
33	GCA_009835225.1	Aphis craccivora	318873360	Scaffold	32785	50693	307492	Aphididae	Aphis
34	GCA_917880025.4	Aphis gossypii	325719615	Chromosome	4181269	89130466	80765	Aphididae	Aphis
35	GCA_003676215.3	Rhopalosiphum maidis	326023155	Chromosome	9046396	93298903	43146	Aphididae	Rhopalosiphum
36	GCF_003676215.2	Rhopalosiphum maidis	326023155	Chromosome	9046396	93298903	43146	Aphididae	Rhopalosiphum
37	GCA_020184175.2	Aphis gossypii	334855424	Chromosome	3973335	89127860	80765	Aphididae	Aphis
38	GCF_020184175.1	Aphis gossypii	334855424	Chromosome	3973335	89127860	80765	Aphididae	Aphis
39	GCA_020882245.1	Rhopalosiphum padi	338184925	Chromosome	14338858	92921235	40932	Aphididae	Rhopalosiphum
40	GCF_001856785.1	Myzus persicae	347296088	Scaffold	218922	435781	13164	Aphididae	Myzus
41	GCF_003268045.1	Sipha flava	353179758	Scaffold	163055	1686648	143950	Aphididae	Sipha
42	GCA_022818045.1	Neotoxoptera formosana	371791193	Chromosome	2771963	66908218	1425443	Aphididae	Neotoxoptera
43	GCA_022419445.1	Sitobion avenae	375091047	Contig	451901		44664	Aphididae	Sitobion
44	GCA_014851325.1	Pentalonia nigronervosa	375222927	Scaffold	64073	104003	693967	Aphididae	Pentalonia
45	GCA_020184165.1	Aphis gossypii	377585537	Chromosome	2200049	68882090	80765	Aphididae	Aphis
46	GCA_027563395.1	Nasonovia ribisnigri	380993714	Contig	71978		269403	Aphididae	Nasonovia
47	GCA_029232275.1	Myzus persicae	383075715	Chromosome	3783183	68211538	13164	Aphididae	Myzus
48	GCA_003264975.1	Schizaphis graminum	385164702	Scaffold	54539	1292312	13262	Aphididae	Schizaphis
49	GCA_019425605.1	Sitobion avenae	393018683	Scaffold	244199	807389	44664	Aphididae	Sitobion
50	GCF_001186385.1	Diuraphis noxia	395057805	Scaffold	13141	397774	143948	Aphididae	Diuraphis
51	GCA_902439185.1	Cinara cedri	396042769	Scaffold	282647	1238776	506608	Aphididae	Cinara
52	GCA_008086715.1	Sitobion miscanthi	397852643	Chromosome	1613763	36263045	44668	Aphididae	Sitobion
53	GCA_001465515.1	Diuraphis noxia	399654885	Contig	5727		143948	Aphididae	Diuraphis
54	GCA_027563355.1	Nasonovia ribisnigri	400214664	Contig	107002		269403	Aphididae	Nasonovia
55	GCA_027563405.1	Nasonovia ribisnigri	400262897	Contig	105143		269403	Aphididae	Nasonovia
56	GCA_027563195.1	Nasonovia ribisnigri	400314526	Scaffold	93133	99969	269403	Aphididae	Nasonovia
57	GCA_027563235.1	Nasonovia ribisnigri	401157653	Contig	107565		269403	Aphididae	Nasonovia
58	GCA_027563255.1	Nasonovia ribisnigri	401231958	Scaffold	99765	109493	269403	Aphididae	Nasonovia
59	GCA_019425635.1	Schizaphis graminum	401374768	Scaffold	67785	849019	13262	Aphididae	Schizaphis
60	GCA_027563215.1	Nasonovia ribisnigri	401428604	Contig	101763		269403	Aphididae	Nasonovia
61	GCA_949715065.1	Periphyllus acericola	405345386	Chromosome	1546004	40598107	1425412	Aphididae	Periphyllus
62	GCA_027563275.1	Nasonovia ribisnigri	406639288	Scaffold	1329	163705	269403	Aphididae	Nasonovia
63	GCA_027563295.1	Nasonovia ribisnigri	406828737	Contig	161932		269403	Aphididae	Nasonovia
64	GCA_027563435.1	Nasonovia ribisnigri	411614453	Contig	259518		269403	Aphididae	Nasonovia
65	GCA_025469195.1	Chaitophorus viminalis	411837257	Scaffold	95547	136013	12999	Aphididae	Chaitophorus
66	GCA_027563455.1	Nasonovia ribisnigri	414559385	Scaffold	6077	296280	269403	Aphididae	Nasonovia
67	GCA_019925205.1	Metopolophium dirhodum	480811620	Chromosome	7032305	41762923	44670	Aphididae	Metopolophium
68	GCA_020882235.1	Schizaphis graminum	499221988	Chromosome	15350123	104490323	13262	Aphididae	Schizaphis
69	GCF_005508785.2	Acyrthosiphon pisum	533632392	Chromosome	25986	132544852	7029	Aphididae	Acyrthosiphon
70	GCA_027580255.1	Therioaphis trifolii	541299359	Chromosome	2544558	44770504	935269	Aphididae	Therioaphis
71	GCF_000142985.2	Acyrthosiphon pisum	541675471	Scaffold	28201	518546	7029	Aphididae	Acyrthosiphon
72	GCA_016617965.1	Macrosiphum rosae	568542706	Scaffold	6600	8045	44659	Aphididae	Macrosiphum
73	GCA_025469315.1	Stegophylla sp. TES_Ste_2020	614643486	Scaffold	10266	11497	2875445	Aphididae	Stegophylla
74	GCA_002233535.1	Philaenus spumarius	1248087067	Scaffold	319	871	36667	Aphrophoridae	Philaenus
75	GCA_018207615.1	Philaenus spumarius	2760693840	Scaffold	12045	115649	36667	Aphrophoridae	Philaenus
76	GCA_019843655.1	Lethocerus indicus	426832363	Scaffold	5900000	30605352	212017	Belostomatidae	Lethocerus
77	GCA_022606455.1	Callitettix versicolor	974958395	Chromosome	5631972	98118892	533009	Cercopidae	Callitettix
78	GCA_018831715.1	Matsumurasca onukii	599257890	Chromosome	2169089	67983564	2912585	Cicadellidae	Matsumurasca
79	GCA_023375725.1	Nephotettix cincticeps	745952930	Chromosome	2551995	85355120	94400	Cicadellidae	Nephotettix
80	GCF_028750875.1	Macrosteles quadrilineatus	1317891973	Scaffold	3405181	116548684	74068	Cicadellidae	Macrosteles
81	GCA_000696855.2	Homalodisca vitripennis	1445215006	Scaffold	46532	587400	197043	Cicadellidae	Homalodisca
82	GCA_019364655.1	Homalodisca vitripennis	1930920422	Scaffold	118317	648236	197043	Cicadellidae	Homalodisca
83	GCA_021130785.2	Homalodisca vitripennis	2304988238	Chromosome	168834166	168834166	197043	Cicadellidae	Homalodisca
84	GCF_021130785.1	Homalodisca vitripennis	2304988238	Chromosome	168834166	168834166	197043	Cicadellidae	Homalodisca
85	GCA_011763675.2	Magicicada septendecula	226135800	Scaffold	2766	3000	44680	Cicadidae	Magicicada
86	GCA_011326945.2	Magicicada septendecim	1126058101	Scaffold	1192	1199	44679	Cicadidae	Magicicada
87	GCA_028571305.1	Magicicada cassinii	1926507681	Scaffold	2695	2728	38086	Cicadidae	Magicicada
88	GCA_001663875.1	Cimex hemipterus	2664625	Contig	519		757355	Cimicidae	Cimex
89	GCA_000648675.3	Cimex lectularius	510833625	Scaffold	552423	1637644	79782	Cimicidae	Cimex
90	GCF_000648675.2	Cimex lectularius	510833625	Scaffold	552423	1637644	79782	Cimicidae	Cimex
91	GCA_001460545.1	Cimex lectularius	697642684	Scaffold	14532	819725	79782	Cimicidae	Cimex
92	GCA_011428145.1	Ericerus pela	654859808	Scaffold	410234	1243548	931557	Coccidae	Ericerus
93	GCA_016591455.1	Ericerus pela	660374735	Contig	660240		931557	Coccidae	Ericerus
94	GCA_946811585.1	Gonocerus acuteangulatus	960543592	Scaffold	233537	233537	1545138	Coreidae	Gonocerus
95	GCA_946811695.1	Gonocerus acuteangulatus	1106193860	Chromosome	1130754	121348353	1545138	Coreidae	Gonocerus
96	GCA_000833685.1	Dactylopius coccus	18613147	Contig	378999		765876	Dactylopiidae	Dactylopius
97	GCA_017141395.1	Laodelphax striatellus	510210580	Chromosome	1709941	34959101	195883	Delphacidae	Laodelphax
98	GCA_003335185.2	Laodelphax striatellus	539918070	Scaffold	119723	1084798	195883	Delphacidae	Laodelphax
99	GCA_014465815.1	Laodelphax striatellus	540152433	Chromosome	86418	29238000	195883	Delphacidae	Laodelphax
100	GCA_017141385.1	Sogatella furcifera	563775791	Chromosome	2204669	45249081	113103	Delphacidae	Sogatella
101	GCA_014356515.1	Sogatella furcifera	656291902	Chromosome	57334	43360899	113103	Delphacidae	Sogatella
102	GCA_948455875.1	Conomelus anceps	729968527	Contig	243215		491269	Delphacidae	Conomelus
103	GCA_015708395.1	Nilaparvata lugens	955042779	Chromosome	1015374	69962639	108931	Delphacidae	Nilaparvata
104	GCA_948455865.1	Conomelus anceps	957836206	Chromosome	1071000	73089041	491269	Delphacidae	Conomelus
105	GCF_014356525.2	Nilaparvata lugens	1085539448	Chromosome	585858	77631935	108931	Delphacidae	Nilaparvata
106	GCA_014356525.1	Nilaparvata lugens	1087807972	Chromosome	583858	77631935	108931	Delphacidae	Nilaparvata
107	GCF_000757685.1	Nilaparvata lugens	1140786310	Scaffold	23518	356597	108931	Delphacidae	Nilaparvata
108	GCA_010016005.3	Zanna intricata	1827012383	Scaffold	4481	6731	548553	Fulgoridae	Zanna
109	GCA_951217045.1	Gerris lacustris	869569280	Scaffold	511894	511894	108914	Gerridae	Gerris
110	GCA_951217055.1	Gerris lacustris	937526974	Chromosome	3828687	76374655	108914	Gerridae	Gerris
111	GCA_001010745.2	Gerris buenoi	994443371	Scaffold	10917	412278	56086	Gerridae	Gerris
112	GCA_026182355.1	Hermatobates lingyangjiaoensis	912184758	Contig	2563564		2715443	Hermatobatidae	Hermatobates
113	GCA_017140985.1	Hormaphis cornu	319692780	Chromosome	66442	36083769	30177	Hormaphididae	Hormaphis
114	GCA_024506275.2	Diaphorina citri	266678638	Scaffold	408991	22577667	121845	Liviidae	Diaphorina
115	GCA_024506315.2	Diaphorina citri	282673517	Scaffold	1349711	22629945	121845	Liviidae	Diaphorina
116	GCA_024506325.2	Diaphorina citri	282892108	Scaffold	602947	23565919	121845	Liviidae	Diaphorina
117	GCF_000475195.1	Diaphorina citri	485705082	Scaffold	34407	109898	121845	Liviidae	Diaphorina
118	GCA_000696205.2	Oncopeltus fasciatus	1099611736	Scaffold	11156	370203	7536	Lygaeidae	Oncopeltus
119	GCA_019603395.1	Cyrtorhinus lividipennis	345739711	Chromosome	169452	27576817	1032904	Miridae	Cyrtorhinus
120	GCA_902806785.1	Nesidiocoris tenuis	355120802	Scaffold	13359	28732	355587	Miridae	Nesidiocoris
121	GCA_020466155.1	Pachypeltis micranthus	712721212	Chromosome	16844724	55436240	1983339	Miridae	Pachypeltis
122	GCA_009739505.2	Apolygus lucorum	1023618409	Chromosome	783891	68132828	248454	Miridae	Apolygus
123	GCA_025469175.1	Geopemphigus sp. TES_GeoC_2020	244380868	Scaffold	35608	41915	2875446	Pemphigidae	Geopemphigus
124	GCA_019022885.1	Schlechtendalia chinensis	280427550	Chromosome	3390999	20581381	38111	Pemphigidae	Schlechtendalia
125	GCA_013282895.1	Eriosoma lanigerum	334868328	Chromosome	157895	62861676	133082	Pemphigidae	Eriosoma
126	GCA_021307375.1	Tetraneura akinire	343116958	Scaffold	37099	10418427	460822	Pemphigidae	Tetraneura
127	GCA_025469235.1	Pemphigus obesinymphae	657710021	Scaffold	34456	43652	121825	Pemphigidae	Pemphigus
128	GCA_913697995.1	Stiretrus anchorago	1487154	Contig	16267		1891344	Pentatomidae	Stiretrus
129	GCA_000786065.1	Piezodorus guildinii	3179848	Scaffold	1459	1494	437484	Pentatomidae	Piezodorus
130	GCA_010014745.2	Stiretrus anchorago	888330509	Scaffold	4988	6868	1891344	Pentatomidae	Stiretrus
131	GCA_911387705.1	Aelia acuminata	948989416	Scaffold	901678	902599	1511221	Pentatomidae	Aelia
132	GCF_000696795.2	Halyomorpha halys	998224378	Scaffold	254075	393089	286706	Pentatomidae	Halyomorpha
133	GCA_948150675.1	Rhaphigaster nebulosa	1108424710	Contig	325374		51622	Pentatomidae	Rhaphigaster
134	GCA_000696795.3	Halyomorpha halys	1150087594	Scaffold	17705	802423	286706	Pentatomidae	Halyomorpha
135	GCA_948150685.1	Rhaphigaster nebulosa	1155797846	Chromosome	1716941	186487842	51622	Pentatomidae	Rhaphigaster
136	GCA_911387785.2	Aelia acuminata	1169983176	Chromosome	4690255	172186306	1511221	Pentatomidae	Aelia
137	GCA_928085145.1	Nezara viridula	1185128795	Chromosome	6352814	181513190	85310	Pentatomidae	Nezara
138	GCA_023052935.1	Piezodorus guildinii	1205420128	Chromosome	7358154	170835737	437484	Pentatomidae	Piezodorus
139	GCA_003667255.2	Euschistus heros	1311279844	Scaffold	1968454	1968454	437493	Pentatomidae	Euschistus
140	GCF_025091365.1	Daktulosphaira vitifoliae	282588554	Scaffold	72133	45892627	58002	Phylloxeridae	Daktulosphaira
141	GCA_950022995.1	Planococcus citri	42577678	Contig	25095		170843	Pseudococcidae	Planococcus
142	GCA_900064465.1	Maconellicoccus hirsutus	163044544	Scaffold	44863	46798	177089	Pseudococcidae	Maconellicoccus
143	GCA_900080175.1	Trabutina mannipara	172235699	Contig	6630		490976	Pseudococcidae	Trabutina
144	GCA_003261595.1	Maconellicoccus hirsutus	189239095	Contig	50278		177089	Pseudococcidae	Maconellicoccus
145	GCA_900065295.1	Paracoccus marginatus	191208351	Scaffold	6250	6538	252483	Pseudococcidae	Paracoccus
146	GCA_900050545.1	Trionymus perrisii	237582517	Scaffold	4604	4626	1295211	Pseudococcidae	Trionymus
147	GCA_018107765.1	Hypogeococcus pungens	238234246	Scaffold	1723	1888	249508	Pseudococcidae	Hypogeococcus
148	GCA_900064475.1	Pseudococcus longispinus	284990201	Scaffold	9727	9893	13233	Pseudococcidae	Pseudococcus
149	GCA_009761765.1	Phenacoccus solenopsis	292537731	Chromosome	489811	48998343	483260	Pseudococcidae	Phenacoccus
150	GCA_900060175.1	Ferrisia virgata	304570832	Scaffold	24304	25373	223228	Pseudococcidae	Ferrisia
151	GCA_950023065.1	Planococcus citri	403646906	Chromosome	23636000	83717158	170843	Pseudococcidae	Planococcus
152	GCA_000181055.3	Rhodnius prolixus	706824083	Scaffold	35751	1088772	13249	Reduviidae	Rhodnius
153	GCA_011037195.1	Triatoma infestans	949486157	Scaffold	95318	108830	30076	Reduviidae	Triatoma
154	GCA_024516035.1	Bactericera cockerelli	567428061	Chromosome	420357	41634607	290155	Triozidae	Bactericera
155	GCA_018340805.1	Microvelia longipes	669260052	Scaffold	217945	54210254	1101180	Veliidae	Microvelia

## Sheet: S5  
Order	Infraorder	Family	Species name	Abbreviation	Genome size	Protein number	Protein mean length	Accession
Hemiptera	Pentatomomorpha	Alydidae	Riptortus pedestris	Rped	1079517510	19026	442.02	GWHBAZH00000000
Hemiptera	Pentatomomorpha	Lygaeidae	Oncopeltus fasciatus	Ofas	1098693218	18951	318.69	GCA_000696205.2
Hemiptera	Pentatomomorpha	Pentatomidae	Halyomorpha halys	Hhal	10615590	12409	485.51	GCA_000696795.3
Hemiptera	Cimicomorpha	Miridae	Cyrtorhinus lividipennis	Cliv	345746898	14635	422.62	GCA_019603395.1
Hemiptera	Cimicomorpha	Miridae	Apolygus lucorum	Aluc	14112906	19548	459.13	GCA_009739505.2
Hemiptera	Cimicomorpha	Cimicidae	Cimex hemipterus	Chem	495154139	16500	433.23	this study
Hemiptera	Cimicomorpha	Cimicidae	Cimex lectularius	Clec	510848842	9963	508.53	GCF_000648675.2
Hemiptera	Cimicomorpha	Anthocoridae	Orius laevigatus	Olae	150957203	18107	418.6	GCA_018703685.1
Hemiptera	Cimicomorpha	Reduviidae	Triatoma rubrofasciata	Trub	6181249	12584	516	GigaDB
Hemiptera	Cimicomorpha	Reduviidae	Rhodnius prolixus	Rpro	706824083	15058	359.62	GCA_000181055.3
Hemiptera	Gerromorpha	Gerridae	Gerris buenoi	Gbue	1000194699	21093	321.9	GCA_001010745.2
Hemiptera	Fulgoromorpha	Delphacidae	Sogatella furcifera	Sfur	32574458	15477	458.79	GCA_017141385.1
Hemiptera	Fulgoromorpha	Delphacidae	Laodelphax striatellus	Lstr	2715406	46351	230.15	GCA_017141395.1
Hemiptera	Fulgoromorpha	Delphacidae	Nilaparvata lugens	Nlug	1087847134	24901	375.21	GCA_015708395.1
Hemiptera	Cicadomorpha	Cicadellidae	Nephotettix cincticeps	Ncin	745952930	14337	476.24	GCA_023375725.1
Hemiptera	Aphidomorpha	Aphididae	Sitobion miscanthi	Smis	397956365	15933	478.74	GCA_008086715.1
Hemiptera	Aphidomorpha	Aphididae	Acyrthosiphon pisum	Apis	533649363	17681	455.96	GCF_005508785.2
Hemiptera	Aphidomorpha	Aphididae	Myzus persicae	Mper	347313470	14678	492.05	AphidBase(BIPAA)
Hemiptera	Aphidomorpha	Aphididae	Aphis craccivora	Acra	318873360	32005	322.02	GCA_009835225.1
Hemiptera	Aphidomorpha	Aphididae	Aphis gossypii	Agos	4606592	12501	493.21	GCA_004010815.2
Hemiptera	Aphidomorpha	Aphididae	Rhopalosiphum maidis	Rmai	326023155	11712	527.84	GCA_003676215.3
Hemiptera	Aphidomorpha	Pemphigidae	Eriosoma lanigerum	Elan	6284495	27914	331.3	AphidBase(BIPAA)
Hemiptera	Aphidomorpha	Pemphigidae	Schlechtendalia chinensis	Schi	7080422	24072	345.32	GCA_019022885.1
Hemiptera	Aphidomorpha	Hormaphididae	Hormaphis cornu	Hcor	319692780	20095	368.74	GCA_017140985.1
Hemiptera	Aphidomorpha	Phylloxeridae	Daktulosphaira vitifoliae	Dvit	282686967	25172	358.72	AphidBase(BIPAA)
Hemiptera	Sternorrhyncha	Pseudococcidae	Phenacoccus solenopsis	Psol	8079354	11714	419.14	GCA_009761765.1
Hemiptera	Sternorrhyncha	Aleyrodidae	Bemisia tabaci	Btab	615017152	13914	543.83	GCF_001854935.1
Hemiptera	Sternorrhyncha	Aleyrodidae	Trialeurodes vaporariorum	Tvap	787484423	18273	458.67	GCA_011764245.1
Hemiptera	Sternorrhyncha	Aphalaridae	Pachypsylla venusta	Pven	481970414	20554	369.34	GCA_012654025.1
Phthiraptera		Philopteridae	Columbicola columbae	Ccol	207887661	16779	402.12	GCA_016920875.1
Phthiraptera		Pediculidae	Pediculus humanus	Phum	110781312	10773	513.91	GCF_000006295.1
Psocoptera		Liposcelididae	Liposcelis brunnea	Lbru	174148591	15543	468.32	GigaDB
Thysanoptera		Thripidae	Frankliniella occidentalis	Focc	274989634	15678	539.69	GCF_000697945.2
Thysanoptera		Thripidae	Thrips palmi	Tpal	237845416	14332	554.05	GCF_012932325.1
Blattodea		Termopsidae	Zootermopsis nevadensis	Znev	485024916	12381	570.43	GCF_000696155.1
Diptera		Muscidae	Musca domestica	Mdom	750403944	14883	537.83	GCF_000371365.1
Diptera		Drosophilidae	Drosophila melanogaster	Dmel	143726002	13968	535.12	GCF_000001215.4
Diptera		Culicidae	Aedes aegypti	Aaeg	1278732104	14626	542.99	GCF_002204515.2
Lepidoptera		Bombycidae	Bombyx mori	Bmor	460349660	13881	545.29	GCF_014905235.1
Lepidoptera		Crambidae	Chilo suppressalis	Csup	783446955	12905	584.94	GCA_902850365.2
Coleoptera		Tenebrionidae	Tribolium castaneum	Tcas	165944485	12875	520.54	GCF_000002335.3
Hymenoptera		Formicidae	Solenopsis invicta	Sinv	378101515	14790	547.69	GCF_016802725.1
Hymenoptera		Apidae	Apis mellifera	Amel	225250884	9935	606.74	GCF_003254395.2
Anomopoda		Daphniidae	Daphnia pulex	Dpul	133196385	15295	547.02	GCF_021134715.1
Polydesmida		Paradoxosomatidae	Helicorthomorpha holstii	Hhol	181201347	23013	430.25	GCA_013389785.1
Spirobolida		Trigoniulidae	Trigoniulus corallinus	Tcor	449384511	20469	386.96	GCA_013389805.1
Scutigeromorpha		Scutigeridae	Thereuonema tuberculata	Ttub	2458313314	27159	340.29	GCA_023159025.1
Xiphosura		Limulidae	Carcinoscorpius rotundicauda	Crot	1724858549	44952	321.08	GCA_015741065.1
Xiphosura		Limulidae	Tachypleus tridentatus	Ttri	1716950081	65793	260.64	GCA_015741065.1
Trombidiformes		Tetranychidae	Tetranychus urticae	Turt	90828597	11686	514.53	GCF_000239435.1

## Sheet: S6
Name	Protein_Seq	scaf
Cle_lab	NNTGRTNFTNKQLTELEKEFHFNKYLTRARRIEIASALQLNETQVKIWFQNRRMKQKKRM	NW_019392766.1
Cle_pb	PRRLRTAYTNTQLLELEKEFHFNKYLCRPRRIEIAASLDLTERQVKVWFQNRRMKHKRQT	NW_019392766.1
Cle_Hox3	TKRARTAYTSAQLVELEKEFHFNRYLCRPRRIEMAALLRLTERQIKIWFQNRRMKYKKDQ	NW_019392766.1
Cle_Dfd	PKRQRTAYTRHQILELEKEFHFNRYLTRRRRIEIAHTLCLSERQIKIWFQNRRMKWKKDN	NW_019392766.1
Cle_Scr	TKRQRTSYTRYQTLELEKEFHFNRYLTRRRRIEIAHALCLTERQIKIWFQNRRMKWKKEH	NW_019392764.1
Cle_Antp	RKRGRQTYTRYQTLELEKEFHFNRYLTRRRRIEIAHALCLTERQIKIWFQNRRMKWKKEN	NW_019392764.1
Cle_ftz	AKRTRQTYTKHQTLELEKEFYYNKYLSRKRRVEISHELCLTERQIKIWFQNRRMKLKKEI	NW_019392764.1
Cle_abd-A	RRRGRQTYTRFQTLELEKEFHFNHYLTRRRRIEIAHALCLTERQIKIWFQNRRMKLKKEL	NW_019392764.1
Cle_Ubx	RRRGRQTYTRYQTLELEKEFHTNHYLTRRRRIEMAHALCLTERQIKIWFQNRRMKLKKEI	NW_019392764.1
Cle_Abd-B-1	VRKKRKPYSKFQTLELEKEFLFNAYVSKQKRWELARNLNLTERQVKIWFQNRRMKNKKNS	NW_019392764.1
Cle_Gsx	SKRIRTAFTSTQLLELEKEFSSNMYLSRLRRIEIATCLRLSEKQVKIWFQNRRVKHKKEE	NW_019392862.1
Cle_Cdx	KDKYRVVYTDHQRLELEKEFHYSRYITIRRKAELATSLGLSERQVKIWFQNRRAKERKQV	NW_019392824.1
Cle_Abd-B-2	RRGHRVPYKRQQTTELEKEFAVNQYPERNRRLAIAKALRLTERQVKIWFQNRRMKWKKDR	NW_019392665.1
Che_lab	NNTGRTNFTNKQLTELEKEFHFNKYLTRARRIEIASALQLNETQVKIWFQNRRMKQKKRM	ScMqdNW_6797
Che_pb	PRRLRTAYTNTQLLELEKEFHFNKYLCRPRRIEIAASLDLTERQVKVWFQNRRMKHKRQT	ScMqdNW_6797
Che_Hox3	TKRARTAYTSAQLVELEKEFHFNRYLCRPRRIEMAALLRLTERQIKIWFQNRRMKYKKDQ	ScMqdNW_6797
Che_Dfd	PKRQRTAYTRHQILELEKEFHFNRYLTRRRRIEIAHTLCLSERQIKIWFQNRRMKWKKDN	ScMqdNW_6797
Che_Scr	TKRQRTSYTRYQTLELEKEFHFNRYLTRRRRIEIAHALCLTERQIKIWFQNRRMKWKKEH	ScMqdNW_6797
Che_ftz	AKRTRQTYTKHQTLELEKEFYYNKYLSRKRRVEISHELCLTERQIKIWFQNRRMKLKKEI	ScMqdNW_6797
Che_Antp	RKRGRQTYTRYQTLELEKEFHFNRYLTRRRRIEIAHALCLTERQIKIWFQNRRMKWKKEN	ScMqdNW_6797
Che_abd-A	RRRGRQTYTRFQTLELEKEFHFNHYLTRRRRIEIAHALCLTERQIKIWFQNRRMKLKKEL	ScMqdNW_6797
Che_Ubx	RRRGRQTYTRYQTLELEKEFHTNHYLTRRRRIEMAHALCLTERQIKIWFQNRRMKLKKEI	ScMqdNW_6797
Che_Abd-B-1	VRKKRKPYSKFQTLELEKEFLFNAYVSKQKRWELARNLNLTERQVKIWFQNRRMKNKKNS	ScMqdNW_6797
Che_Gsx	SKRIRTAFTSTQLLELEKEFSSNMYLSRLRRIEIATCLRLSEKQVKIWFQNRRVKHKKEE	ScMqdNW_10125
Che_Cdx	KDKYRVVYTDHQRLELEKEFHYSRYITIRRKAELATSLGLSERQVKIWFQNRRAKERKQV	ScMqdNW_4584
Che_Abd-B-2	RRGHRVPYKRQQTTELEKEFAVNQYPERNRRLAIAKALRLTERQVKIWFQNRRMKWKKDR	ScMqdNW_6675

## Sheet: S7
Gene	ID	Ch0129_F1t	Ch0129_F2t	Ch0129_M1t	Ch0129_M2t	R16SeptBB2.1
Che_lab	Chem_020448	4.38863	7.27778	7.03868	3.43761	1.73365
Che_pb	Chem_020455	0.282126	0	0.712247	1.41272	1.13064
Che_Hox3	Chem_020467	0.47021	0	0	0	0
Che_Dfd	Chem_020473	0.407516	0.18119	1.55019	0.141272	0.60301
Che_Scr	Chem_020484	4.13785	5.2545	5.4466	2.35453	3.84419
Che_ftz	Chem_020487	0	0	0	0	0
Che_Antp	Chem_ANTP	0.0940421	0.241586	0.0837938	0.188362	0.0753763
Che_abd-A	Chem_020564	5.48579	5.01291	6.87109	23.4511	1.2814
Che_Ubx	Chem_020544	5.3604	7.57977	3.10037	2.11908	1.50753
Che_Abd-B-1	Chem_020593	1.69276	2.92923	3.56124	1.55399	2.11054
Che_Gsx	Chem_037364	0.0626947	0	0	0.0941812	0
Che_Cdx	Chem_004374	8.43244	10.5996	4.94384	3.24925	2.11054
Che_Abd-B-2	Chem_018302	2.3197	1.99309	1.42449	0.565087	0.301505
Gene	ID	sampleA	sampleB	logFC	logCPM	PValue	FDR
Che_lab	Chem_020448	Ch0129_F	Ch0129_M	0.0456901	2.55054	0.951533	0.981203
Che_Scr	Chem_020484	Ch0129_F	Ch0129_M	0.163867	2.18742	0.803433	0.907467
Che_abd-A	Chem_020564	Ch0129_F	Ch0129_M	-1.73565	3.52624	0.0455542	0.133343
Che_Ubx	Chem_020544	Ch0129_F	Ch0129_M	1.18123	2.25816	0.0396427	0.11948
Che_Abd-B-1	Chem_020593	Ch0129_F	Ch0129_M	-0.252136	1.39107	0.732202	0.865725
Che_Cdx	Chem_004374	Ch0129_F	Ch0129_M	1.09092	2.83443	0.0519946	0.148948
Che_Abd-B-2	Chem_018302	Ch0129_F	Ch0129_M	1.00394	0.77647	0.133283	0.304883

## Sheet: S8
Gene name	Copy	Gene model ID	Amino acid seq	Genome location
ACAT (mitochondrial)	2	Chem_011910	MTDSDCWIEHSSPYHLKASRPSAQQPTPRRKSDQMATGGLLSKTKVALRPYLRAYSTGVNEVFIVSGARTPMGSFRSTLSSLPATKLGAVAIEGAVERAGIPKECVDEVFMGHVCQGGTGQAPARQSSLFAGLNESVICTTVNKVCSSGMKAVMLGAQSLMLSHQKVIVAGGMESMSNTPYYMTRGETPYGSVQLQDAILVDGLTDVYNKFHMGNCAENTAVVQKISREEQDNFAMNSYKRSAEAVKSGVLAEEIVPVNVPQKRGKPDVTVSEDEEYKRVNFDKFGTLATVFKKEGGTVTAGNASTLNDGGAAMVLMSEQAVKEFGVKPLARIVGFADGATKPIDFPIAPAFAIPKLLKNTGVSKDDVALWEINEAFSVVVVANMKLLDLDPSKVNVHG…	ScMqdNW_5728:16068717-16074386:+
ACAT (cytosolic)		Chem_017955	MSEPIVIVSAARTPIGSLNGSLSSLSASALGQVVITECLKRAKVDPADVSEVIMGQTLTAGGGQNPARQASMNSGIPYTVPAFTVNQLCGSGLKAIFLGYQSIQTGDSKIVVCGGQESMSQAPHYVHIRSSVRMGNITLTDSMLNDGLTDAFDNVHMGITAENIASEHGISRAEQDKFSTASQKKAEEALKDGHFRDEIVKVELKTRKGVEVVDSDEFPRPGTTEEKLAALKPVFKKDGTVTAGNAAGINDGAAAVLLMPLSEAKKYGCAPMAKILAFAQVGIDPKFMGLGPINAIKKLLEKVGWEVDDVDLFELNEAFAAQSIAVIQNLGIKPSKVNVSGGAIALGHPIGASGARILITLLYALRRTNSKKGVAALCIGGGMGIAVAVELMS	ScMqdNW_6660:21545003-21551629:+
HMGCS	1	Chem_022014	MGDHCVYTHRSCQNFKKMGSWPEDVGIIGMHMVVPSTYVAQDELEVFHNVSTGKYTIGLGQDKMGFCTDLEDINSLCLTAVSQLVSKMGISYSDIGRLEVGTETIIDKSKSVKTVLMQLFEESGNHDVEGLDTTNACYGGTAAFMNALSWVESSAWDGRLAVVVAGDIAIYAEGSARPTGGAGAIAMLIGPNAPLVIERGLRATYMAHAYDFYKPNLSSEYPTVDGKLSIQCYLSALDSCYQLYCQKARKFSGLTGESNDAVGINSFDAMIFHSPYCKLVEKSFARLVLNDFLNTPKERVVELYPGLETFVDVKLADTYFDRNVEKGFMAFSKNLYKNKTLPSLLLSNQVGNMYTASLYGGLVSYLTSKSIEELEGQRIGLFSYGSGLASTMFSAKLVA…	ScMqdNW_6797:26392119-26394488:-
HMGCR	1	Chem_005064	MTCTFFSELRKNLKEIAMASFYRAHGEFCANHPWEVIVATLTLTACVLSIDTGGIYSLTPASHSIYTCPVPPCQEYSAVDVIVMASIRCMAVLYSYYQFRNLHKLGSKYILGIAALFTVFSSFVFSSGVINCLHGNISDLEDALFFFLLLIDLSRATILAQFALSASTQDEVKKNIARGFELLGPTLTLDTVVETLAISVGTLSGIRRLELLCSFACMSVVVNYLVFMTFYPACLSLILELSKSKEPGKKPSWHYNSEVHDIKDGEQKPNPVLQRVKIIMSAGLVVVHLHSRWTIKGLEAQEHNVLPLVSSEHTVPSNSTDNEEIRGYLYRWITVSADHVVILILLLALTVKFVFFEDKEEIIAGDVITSKGIGIKPFNGEEINTKIFHAQRESKLIQT…	ScMqdNW_4584:22797593-22806318:+
MVK	1	Chem_027356	MDYGNVSFSISAPGKVILIGEHSVTYKKQGIAASINKRTYLHFKEHKQAHDQITFKLMNSVTEWDFKSVYNLIILNKPLVVDNIKEFSIFTPELLRHEEFLDLIVEFVSQKVESGNPIQKGVVGIFYIILGMLWCTDINITPYDIEVTTDLIIGAGTGSSASFSVCVAGAVYHYIRLKAAEKHGSGEYNISYEMFKPYKMNLAQHYCGFSAEDKEVINKWAFCVEKIIHGTPSGLDNTVCTFGNTVLINPIERQSESNLQLLENFPSLRILLVNTGIPRSTSELVKKVADLHKLSPEGVGAVLVAMDSIAQEFIKLMQGLKENNDPSDVAAIYRRLELLVDLQQGLLTTIGVSHVRLDEICQITKKRGLHSKLTGAGGGGNAITLVPSDVASEVVEQTV…	ScMqdNW_6918:32035206-32037658:+
PMVK	1	Chem_028061	MEESPVCIYLFSGKRKSGKDFLTDRLYEKLNKDKAVVLKISGPIKSHWAKSKNLSYDDLLNSGQYKEQHRKAMIEWSESIRKEDYGYFCSAAVNMYNGIFS	ScMqdNW_6955:5185774-5190076:-
DPMD	1	Chem_009956	MTTVTCIAPVNIATLKYWGKRDEHLILPLNDSISATLSTDQMHAKTTIMASPDFTKDRIWLNGKEESFSNQRLLTCINEIKRRATLGAKGDEKDKSNWKVHICSENNFPTAAGLASSAAGYACLVYCLGKVFGVEGDLSSVARLGSGSACRSVLGGFVRWHKGDKDDGSDSHATQVVPASHWPNLKVLILVVSDNRKKVSSTSGMQQSVKTSELLKHRVEHIVPKRTDLFIKAIESRNFNTFAELTMKDSNQFHSVCLDTYPPAVYMNDISHAIVEFVHCYNNSKGTNKVAYTFDAGPNACLFLQEEDVGEVVSLIEQAFPPLDNAKDYIRGLEVKRPKAQNDLAVPSGPHESGLLKYIIHTKIGEGPQVLTGHNVHLLNKEGLPKSM	ScMqdNW_5104:13870552-13875381:+
FPPS	2	Chem_003847	MSASSPKLRQAIYYLLQVQGFFIVLDDIVDESETRRGRPCWYKVPGVGLKALNDALLLESSIYKLLKQHLNGTPHYIPIMEMFHETTLNTTIGQIIDTNTASLDGTQFEKINMDRYNFITTYKTSCYTFHLPVAIGMYLAGIFDKEMHRQAKTVLLAMGHYFQVQDDYLDVFGDIELTGKQGTDIKHGKCTWLAAVALQRASPSQRKLFEECYGKPEQEKVDKIKELFIEMGIPALYSTYEEDTYNLITTQIQQLSGGLPHDLFFGLLDRIHGRKH	ScMqdNW_4584:5758839-5763300:+
		Chem_003881	MAVFPDIVRDLTKFEKNIPELTNWYVKVLQYNVSSGKNLRGMSVVYSYRFLAPNSLTPENVRISQILGWCVEMVFWSICRPVCPCKYYALFTKKRDIQDKKKKNELMRTRYVKLQSKKGMAMRQCSRSNKHTNVRTRIMTGWRVLKELLLNPDQQKEDCTFSQEEEETV	ScMqdNW_4584:6152337-6177066:-
FPPP	0	N/A	N/A	N/A
FOHSDR	0	N/A	N/A	N/A
FNTB	1	Chem_037742	MDQTLRAHLASRKKFDDEGIPTATSEAQKEVEKIVEDVYLEYSLSKEAVVNPNFPELRKEQHISYLEKTLSSLSSYFEKLDVSRAWFCYWTLHPLALLHHEVDKSKKKAVIHFLKLCQAPDGGFGGGPMQYPHLATTYASVNALVILGTTEAYKAVDRAALTKFLWSLRVGDGSFYMHEGGEIDVRSVYCALTVAKILNIYSDKLFENTVDWLVRCQSYEGGFSGEPGMEAHGGYTFCAVAALVLLNSYHRCDIQSLLRWTVNRQVPFEGGFQGRTNKLVDSCYSFWQGASLAMANMALLTEEGIDRPKCDSWLFDNRLLQEYVLICCQHAQGGFHDKPHVNRDAYHTCYAMSGVSIAQNVPRGNGEDISGGDNILDRVHPAYNLPMDKLADAFNYFYN…	ScMqdNW_10125:12776895-12778112:+
STE24	2	Chem_036864	MEEQQIFVSILALSLLEFSWELFLALRQHKVYLVTEKIPDELAEVLDENIFQKSRSYSLDKSSFSIIKSIYGTMLGTGIMWYMMLYHIWEKSKSILANFEFEENEILTSALFIILLNTINFFFSLPLKIYDTFVIEQKHGFNNQTVPFFIKDKILSYTVLTVLVVPLTCIAIYIVKAGGEYFFLYLWLFAMVTLFFLMSIYPDFIAPLFDKYTPLPEGELKEKIEELAAKVQFPLYKLYLVEGSKRSVHSNAYFYGFFKNKRIVLFDTLLKSEKNGDKGCDNNEILAILAHELGHWKFNHVTKNILIMQVNLFLQFFAFGILFKYPQLYKAFGFQHEQPIIIGLIIVLQFVFAPYNSIMTFFLTILSRKFEFQADNFAKQLGKTKYLRQGLIKLHKDNL…	ScMqdNW_10125:3731577-3735112:+
		Chem_039158	MEPGVYYLLFIIWALDLSRLYLFWRQYRIIYSTTIPPPHLTGYIDSITFAEARESMMQKASMAMLSIVFRVCARTYKILTFGCAVAWAATWDIAGTTSSRAVAYNVLALFSARAPLIPLSAAVGVMSGHRTVNQAFHQMITEIFFLFVHGLVTAMLTMLLINMTDSYSGLLFLILFPISTAIGAIFTVLYVNIIVPQIHDKLSSGPLYERLRLITDRLRFPDEKIYVERISTTDIIDTNSDITNAYYCGILGANMVLLSQKLVNEFSEDEVAAVISHELGHWYCKHTSIYFGLTALELFLICNLLMWSYGNEWLFRIFGFDLIKDPPHPIIGVFIFVTMLFPLFKQISTMATGQISRYCEFEADRFAVRLGEADHLKRALLKITAKNNAFPVYDPQYSN…	ScMqdNW_10125:28870528-28872265:-
ICMT	1	Chem_018706	MFVLPGKVSVYCFLLAQSSLLVFLLGLTRFQDLYETAIKYCFYYLLAHALVMNLAMGMLLEDFLYKVAVRSYLLGTVFSY GVFLAFVGPPSWTIFGWYMCVLSFFHYSEFLTIAICNPKTLSIDSFILDHSLDYKIAAAASWVEFFIEHWLYEDLKMARV IPTVGLALCIAGELLRKTAMMTASTNFTHTVVSKKVDTHSLVTHGVYRFCRHPSYVGWFYWSIGTQMILANPLCTVAYAL ASWKFFNDRITVEELTLLNFFDYDYVDYQKRVPTGLPFIKGYRITD	ScMqdNW_6675:6855029-6856489:-
PCYOX1	1	Chem_033760	MWLIIVLLVVVLQAGRAVNIGIIGGGIGGTSAAYFLREFFNDNVSIDLYEQSKIGGRLSTITIDEEEYEVGGSIIHTKNKHAVDLVELMNLTKRYEDPNEFFGLFGDKGFVFTGSKYSFITNIKMLWRYKWQLIKLDKFLTDMLSHFSRIYSFQDQLNSFKDVHSLLYSADPKFVKYLTVTAKEGFKEDSFSQQIIDELLLAGLRCNYGQSTSVHKFVGSVSTSGMGAGLFSIIGGNKLLAERLMKASYAKLINDQVVSVDKTEGGKYIIKTNRIKSVYDFVIVATPLTVDQKSPIVFNIDVPVNVPGHYHTTIATIVKGNLNNEYFGYTKSSDVPDIILTVSENLFFNSVGRIQPVNGTNKKQIWKIFSRNVLSDNDLKKLFKNYIVLDVINWLAYPH…	ScMqdNW_7152:27935322-27941126:+
ALDH3	1	Chem_003848	MARATLVVETDAEAVLLPRQSRSCLGSRRSSANLEGHRTSDAPAEGRIPTDMDSPLLFVTVDKKPPSPDELNPAKIKDTMSQDKDIDGVLLKARTAFAKGKSKPYEFRKQQLKNIVRMCEVHRDEFYQALKEDLNKSVFESAITEIDITINEAKNAISNLKSWMEPYSPPKTILTLLDEAVIVNDPRGVVLIIGAWNYPINLILMPLIGAIAAGNCVILKPSENSPATSKALTKIIPQYLDKDCYHVLFGGVKLTENLLKHKFDYIFYTGSKRVGQLVRAAANEHLTPVTLEMGGKSPVFIDKTANISIAARRILWGKCINSGQTCIAPDYILCSKDIQSKLVEELRKGIEEFFGEKPLDSKDLCCVINEVHFKRLCSFLKEGTIVVGGNIREKDRKIA…	ScMqdNW_4584:5767299-5797011:+
JHAMT	2	Chem_008633	MLLNFVKMKNARMYITSNPMQRKDAEEVLSELKHTLTWSESEKVLDVGSGPGDVTVNVLKKFAPPDATIIGSDILEEMVAYGNAHFKTSRIKFRKLDIQGSYIWDHWEKGTFNKIFSFYCLHWIQDQKKAAENIYSLLKAGGELLSAFLSHNPVFKLYLSLSKTMKWSHYMKDVEFYISPYHQCDDPAALYAKLLKSVDFSEVKVYNKNTSFLYPSKESMIDSICAVNPFLERIPNEEQADYRKCISDFVDCLNLAEKQENGNYRVDYSLLVARAKKV	ScMqdNW_4657:35602088-35603522:-
		Chem_017205	MTFIRAAAPKQDESSKSNREIMCISCKEEETKAKTSINSLHQEKSVFRHKLKCDREKFEPDQTVLFSHLSMLENPILYSRESEDHQNEAKWCLERYGNRLKWTKNESVLDFGCGTGDVSANILFPYIKDKISSMLCVDMDPKMITFAKKQFKEPKIKFEVFNVGQAENLSKISPVDKIFSFFALQWVGDRSTLGANIYQLLKPGGQAFLLLVAKNGIYFVWDEVAKTAKWRPYLTDEIEHLNEYAYSDDPLSLFTEALRNAGVKIEFAEQIQRENVFKSRKLTDELMIQKIRTVDPYVSKIPHELRADYLQDVLTLTKKMVSPKGATDYTGLIVIASRPK	ScMqdNW_6660:11907632-11918277:-
CYP15A1	1	Chem_009166	MWQIFLFLTVILFILYLILDTKKPHNYPPGPNWLPIIGSYHVFYKLYRELEFTHLVWARLAKMYGPITGIRLGRDRLVIA TDNKTVREILTREEFDARPDGFFFRMRSFGQRFGIVFVDGPFFNEQKKFCMKHLKSFGLNRSIMEDRITVETTELIAAIK NSSNRPITVPNILGVSVVNSLWSMVAGERFKVGDSRPLELLNFISLGFRLQDMSGGLLNQMPFLRFIAPELSSFNKVRLV LNTLTKFLQNLINEHRKTVSSYENRDLIDAYLNEIDKNRDGFTEQQLVVLLLDLFLAGAETTQSTLGYAILMLLHFPQTQ KILQNEIDTVCGSNVPEVQHRSKLTYFEAFFMELQRYTNVTPTTVSHRATKDTDVLGYTIPQDTVILANLYSLHM…	ScMqdNW_5104:5327595-5336577:+

## Sheet: S9
Gene name	Gene model ID (Chem)	Ch0129_F1t	Ch0129_F2t	Ch0129_M1t	Ch0129_M2t	R16SeptBB2.1	Gene model ID (Clec)	female.SRR9117105	female.SRR9117108	female.SRR9117109	female.SRR9117110	male.SRR9117106	male.SRR9117107
ACAT (mitochondrial)	Chem_011910	121.221	105.607	96.8234	105.824	151.185	XP_014241503.1	213.167	113.955	92.2867	134.212	100.327	59.8808
ACAT (cytosolic)	Chem_017955	28.0874	27.119	29.202	16.8602	32.5582	XP_014251433.1	11.14	10.201	10.8419	9.46307	14.1266	9.83293
HMGCS	Chem_022014	39.6547	33.6421	29.0764	30.3767	25.5491	XP_014244241.1	21.0459	12.7038	13.0393	11.1919	12.3103	6.91838
HMGCR	Chem_005064	26.7708	28.8404	0.418968	0.0941913	0.150732	XP_014247324.1	0.205661	0.455063	0.375854	0.606607	0.288297	0.500478
MVK	/	/	/	/	/	/	XP_014242053.1	0.205661	0.455063	0.375854	0.606607	0.288297	0.500478
PMVK	Chem_027356	23.4793	22.4985	23.9231	30.1883	21.1025	XP_014246688.1	7.2324	4.13349	5.34869	6.52103	4.52626	5.74078
DPMD	Chem_028061	0.532909	0.150997	0.251381	0	0.678296	XP_014254298.1	0.95975	1.32727	1.06974	0.909911	0.836061	1.1776
FPPS	Chem_009956	24.7959	22.3173	13.7421	10.9733	13.3398	XP_014255023.1	18.3381	14.0311	11.1889	14.8315	14.8761	12.9241
FPPS	Chem_003847	13.166	13.3783	14.2449	7.34692	6.70759	XP_014243529.1	7.19812	4.81608	5.57999	9.1901	7.78402	6.65342
FNTB	Chem_003881	2.41376	2.65754	2.93277	1.60125	0.301465	/	/	/	/	/	/	/
STE24	Chem_037742	29.8742	31.7999	13.0718	42.0093	21.3286	XP_014247001.1	1.09686	1.82025	1.93709	1.88048	2.27755	1.91359
STE24	Chem_036864	65.7672	62.8147	50.8208	56.7031	56.5247	XP_014242538.1	20.9431	18.8851	30.1551	9.40241	17.7879	14.5433
ICMT	Chem_039158	1.84951	2.83874	1218.44	1271.16	1149.11	XP_014259494.1	1.19969	7.54646	6.96776	1.36487	6.74615	13.2185
PCYOX1	Chem_018706	16.6769	19.5088	33.5593	88.2572	76.0445	XP_014258373.1	11.7912	9.10126	7.60382	11.1919	8.30296	6.47678
ALDH3	Chem_033760	20.2819	19.4484	8.46315	7.5353	5.1249	XP_014258768.1	4.8673	4.43686	4.85719	5.0955	3.9785	5.6819
JHAMT	Chem_003848	39.9368	44.6045	57.3567	32.9198	66.3976	XP_014244661.1	105.058	102.465	61.4666	67.0604	130.195	97.1811
JHAMT							XP_014241818.1	182.113	158.551	182.087	164.815	147.522	136.69
CYP15A1	Chem_008633	23.3226	18.935	5.11141	1.97802	4.29587	XP_014254665.1	0.0342768	0.227531	0.260207	0	0.230638	0.294399
	Chem_017205	0.188085	0	0	0.0470956	0	/	/	/	/	/	/
	Chem_009166	9.99988	6.00967	3.68692	1.27158	1.95952	/	/	/	/	/	/

[truncated: 7 more sheets: S10, S11, S12, S13, S14, S15, S16]
